# Supplementary material for: Provision of Bilingual Dispensing Labels to Non-Native English Speakers: An Exploratory Study
Source: Pharmacy (Basel). 2019 Mar 25;7(1):32. doi: 10.3390/pharmacy7010032 (PMC6473342; doi:10.3390/pharmacy7010032)
Supplement: Supplementary file 1 [file pharmacy-07-00032-s001.zip]

Archive with 3 entries (2 files):
- pharmacy-452751-final-supple/
- pharmacy-452751-final-supple/complete data summary.xlsx
- pharmacy-452751-final-supple/Two Questionnaires.pdf
